# Supplementary material for: Segmenting Increasing- and High-Risk Alcohol Drinkers by Motives and Occasions: Implications for Targeted Interventions
Source: Nutrients. 2025 Nov 28;17(23):3745. doi: 10.3390/nu17233745 (PMC12694210; doi:10.3390/nu17233745)
Supplement: Supplementary file 1 [file nutrients-17-03745-s001.zip]

Archive with 1 entries (1 files):
- nutrients-3988391-supplementary.pdf
